# Supplementary material for: TAT peptide at treatment-level concentrations crossed brain endothelial cell monolayer independent of receptor-mediated endocytosis or peptide-inflicted barrier disruption
Source: PLoS One. 2023 Oct 11;18(10):e0292681. doi: 10.1371/journal.pone.0292681 (PMC10566733; doi:10.1371/journal.pone.0292681)
Supplement: S1 Data — (XLSX) [file pone.0292681.s001.xlsx]

## Sheet: Fig 1A
Diffusion time (h)	37 oC
0	27.1124	26.7919	26.4842	26.5076	6.34828	6.3157	6.3163	6.28432
0.5	29.9796	28.4818	27.4042	27.7309	7.74734	7.42606	6.76636	9.18811
1	40.3214	30.8338	29.2434	30.6671	9.59678	7.6943	8.30289	8.83049
2	56.9365	43.2865	35.6705	40.1126	31.0486	30.8033	26.5662	28.9431
4	71.2147	52.9821	47.4453	55.0906	56.6158	52.0833	52.1883	48.1187
8	126.559	116.057	73.6149	93.6821	82.0764	89.4326	83.9254	79.7612
12	105.89	97.2966	92.6854	104.128	106.94	103.895	94.2146	94.951
Diffusion time (h)	4 oC
0	26.7607	27.0156	26.7308	27.052	6.48042	6.51541	6.5679	6.57815
0.5	32.252	28.2593	29.577	31.7302	11.328	17.5084	7.70394	8.79617
1	32.8166	35.8456	31.9018	32.5067	13.4581	43.1359	29.3479	27.7751
2	46.043	34.6795	32.9197	34.4759	42.2094	59.1466	45.1839	50.7786
4	55.1875	45.2441	47.7711	62.4947	43.662	75.6203	39.0322	33.1485
8	73.1582	68.9595	57.1786	67.2819	70.5716	90.646	99.7412	96.5713
12	88.5577	74.7571	83.4027	79.4903	96.1094	98.6302	99.8127	95.4602

## Sheet: Fig 1B
Diffusion time (h)	37 oC
0	2.7408	2.99131	8.29239	8.14551	7.61273	9.62397	9.68645	9.76756
0.5	5.54559	5.19384	16.5195	13.9086	14.4213	13.3482	14.7024	14.0517
1	8.06178	7.82754	16.9226	16.4917	15.6732	12.2867	19.4469	13.4865
2	13.5165	10.5024	28.7248	24.7001	24.2495	24.3505	23.5648	25.3114
4	34.0952	28.5475	41.5785	37.3046	40.6673	35.8184	34.623	37.0326
8	62.2791	60.219	75.7021	62.3479	72.5011	61.1643	66.169	61.5643
12	100.805	99.1951	109.024	90.9124	100.064	101.079	100.473	98.4477
Diffusion time (h)	4 oC
0	1.38609	1.49482	1.46533	7.9907	7.90027	8.05691	7.84934	10.0907	10.1377	10.0745
0.5	2.72746	1.94593	2.6148	12.2754	11.4859	13.8266	14.9326	10.2588	10.1802	10.2694
1	3.318	3.99776	4.15277	14.099	14.1024	12.2279	14.4626	12.8546	12.5004	12.0592
2	4.18407	4.5396	5.95841	21.4454	17.4004	16.7345	14.5981	18.4195	13.6876	12.4226
4	12.2948	5.60318	11.4776	26.9335	21.9034	18.3373	22.0326	23.9812	20.9146	22.4089
8	23.6561	7.1971	15.1917	28.8919	24.9217	33.0378	37.6449	33.9313	51.5353	36.4429
12	44.603	18.3523	26.8326	40.1964	39.8496	31.2218	52.2936	30.2304	54.311	38.3865

## Sheet: Fig 1C
37 oC	4 oC
321.174	143.466
347.365	146.739
282.087	136.558
293.026	135.441
290.711	136.558
257.892	129.013

## Sheet: Fig 2A
	Control
1 h pre-treatment + 23 h washout	113.825	120.849	82.4849	89.7667	93.0747
24 h treatment	84.079	80.7643	98.9132	120.014	116.229
	5 mM NaN3 + 3 mM 2-DG
1 h pre-treatment + 23 h washout	116.016	123.233	103.901	101.559	94.7931
24 h treatment	61.9453	65.4229	73.1933	80.3115	84.1695
	10 mM NaN3 + 6 mM 2-DG
1 h pre-treatment + 23 h washout	126.112	117.477	109.443	102.139	100.829
24 h treatment	57.562	57.1817	64.2094	70.2409	66.8901
	20 mM NaN3 + 12 mM 2-DG
1 h pre-treatment + 23 h washout	98.3159	119.023	113.674	114.706	115.479
24 h treatment	50.4619	46.9118	50.7879	51.3494	59.1378
	40 mM NaN3 + 24 mM 2-DG
1 h pre-treatment + 23 h washout	91.2059	106.887	110.603	111.075	90.4971
24 h treatment	43.4704	48.0348	49.4657	48.3065	54.4286

## Sheet: Fig 2B
Diffusion time (h)	Control
0	1.84381	2.03714	1.83304	1.5324	1.45158	2.74651	-0.56289	-0.22338	-0.05826
12	66.9211	69.8313	72.356	42.8383	39.7156	90.4432	87.8644	76.3574	68.798
24	100.729	98.8174	100.453	89.4974	89.7042	120.798	91.6591	104.344	103.997
Diffusion time (h)	10 mM NaN3 + 6 mM 2-DG (1 h pre-treatment)
0	1.73848	2.02374	1.85171	1.50196	1.51923	1.43058	-0.78658	-0.92419	-0.61691
12	65.9338	52.4403	54.9033	60.1097	48.7565	43.7803	82.6411	77.2286	76.6253
24	100.16	94.0076	90.6755	74.644	94.9012	92.0785	104.969	104.406	103.79
Diffusion time (h)	10 mM NaN3 + 6 mM 2-DG (sustained treatment)
0	2.11701	1.81461	1.68196	1.43698	1.46493	1.33622	-0.74038	-1.03996	-0.77528
12	64.3314	47.8932	55.3574	46.0759	39.3132	38.042	70.1785	77.4483	68.9283
24	96.7195	83.6482	91.5559	99.1698	92.5022	78.3723	103.224	102.901	102.63

## Sheet: Fig 3A
Diffusion time (h)	FITC-TAT
0.1	16.1034	15.6278	16.2621	16.9227
4	33.068	35.9601	44.67	33.2662
12	59.5062	62.0797	69.9514	60.3513
24	98.4329	97.1083	108.448	96.0109
Diffusion time (h)	FITC-TATscrambled
0.1	16.6121	16.5353	16.6054	15.9771
4	37.5047	37.4667	38.2192	36.5367
12	71.5027	70.7894	73.1753	67.019
24	112.675	114.406	111.607	110.916
Diffusion time (h)	FITC-TATK/R>A
0.1	16.9505	16.508	16.5507	15.9581
4	28.9506	32.0869	31.9736	31.2514
12	42.2787	47.1236	45.2026	46.9823
24	65.8175	68.5893	66.6226	69.1937

## Sheet: Fig 3B
Diffusion time (h)	FITC-TAT
0.1	5.53625	5.77566	5.61276	5.95849
4	30.6967	26.8471	24.0637	21.038
12	69.4896	55.4891	51.5686	64.8124
24	112.045	93.6163	91.1166	103.222
Diffusion time (h)	FITC-TATscrambled
0.1	6.01152	6.01152	5.91294	5.20321
4	27.0594	27.0594	32.066	20.6139
12	76.2224	76.2224	56.9939	73.6994
24	111.452	111.452	91.4132	89.6289
Diffusion time (h)	FITC-TATK/R>A
0.1	6.15603	4.86484	2.66764	3.23832
4	19.8822	11.958	7.98288	9.04925
12	39.1651	26.1724	19.7108	16.4957
24	49.6596	34.462	23.6779	22.9503

## Sheet: Fig 3C
Diffusion time (h)	FITC-TAT
0.1	1.48763	1.53558	1.50174	1.69033
4	20.2675	19.471	18.2115	22.8397
12	55.3743	53.9149	46.6389	56.9448
24	95.2978	101.031	98.8203	104.851
Diffusion time (h)	FITC-TATscrambled
0.1	1.99473	1.72706	1.57606	1.50123
4	22.9531	16.5248	15.9626	15.9604
12	52.8508	41.023	42.3549	44.9043
24	105.008	91.7182	94.732	94.0226
Diffusion time (h)	FITC-TATK/R>A
0.1	1.81124	1.62299	2.57189	1.85103
4	18.7947	19.4252	20.5729	16.0903
12	38.7338	38.9661	39.2385	32.797
24	65.0223	61.702	66.1075	57.2466

## Sheet: Fig 3D
Diffusion time (h)	FITC-TAT
0.1	1.74918	1.77214	1.78964
12	43.9695	46.4386	47.7244
24	96.1412	98.5343	105.324
Diffusion time (h)	FITC-TATK/R>A
0.1	2.22124	2.03498	1.97333
12	29.1435	26.4948	29.3071
24	54.4105	51.9054	56.2316
Diffusion time (h)	FITC-TAT + TAT
0.1	1.84391	1.83942	1.80409
12	42.0052	42.275	41.3436
24	90.1666	89.6029	94.8903
Diffusion time (h)	FITC-TAT + TATK/R>A
0.1	1.73569	1.75496	1.70487
12	41.331	40.0366	39.1388
24	85.9302	85.5824	85.3453

## Sheet: Fig 4A
	Control
30 min pre-treatment + 23.5 h washout	64.0135	85.7022	103.552	113.395	107.801	125.536
24 h treatment	96.8745	88.7031	93.5922	117.611	105.337	97.8831
	12.5 µM cytochalasin D
30 min pre-treatment + 23.5 h washout	66.7697	60.9455	78.9757	79.5827	117.317	30.3319
24 h treatment	101.097	112.534	112.328	98.3959	106.516	85.2328
	25 µM cytochalasin D
30 min pre-treatment + 23.5 h washout	82.5686	71.8391	102.961	109.475	81.1413	77.1382
24 h treatment	99.2165	120.209	112.978	116.995	116.722	102.465
	50 µM cytochalasin D
30 min pre-treatment + 23.5 h washout	75.0383	97.1372	101.157	97.7934	89.5248	86.2764
24 h treatment	142.279	140.911	136.278	128.671	125.85	140.415
	100 µM cytochalasin D
30 min pre-treatment + 23.5 h washout	98.0067	124.24	93.5114	96.2676	92.6419	88.9834
24 h treatment	119.166	111.491	134.962	131.389	137.783	163.784

[truncated: 5 more sheets: Fig 4B, Fig 4C, Fig 4D, Fig 5A, Fig 5B]
